# Supplementary material for: Multifunctional NIR-Responsive Composite Hydrogel with Combinatorial Antibacterial and Regenerative Properties for Diabetic Wound Healing
Source: Gels. 2026 Mar 31;12(4):291. doi: 10.3390/gels12040291 (PMC13116363; doi:10.3390/gels12040291)
Supplement: Supplementary file 1 [file gels-12-00291-s001.zip]

Archive with 1 entries (1 files):
- gels-4211451-supplementary.pdf
